# Supplementary material for: Accurate Measurement of Handwash Quality Using Sensor Armbands: Instrument Validation Study
Source: JMIR Mhealth Uhealth. 2020 Mar 26;8(3):e17001. doi: 10.2196/17001 (PMC7146248; doi:10.2196/17001)
Supplement: Multimedia Appendix 3 [file mhealth_v8i3e17001_app3.xlsx]

## Sheet: Sheet1
Feature	Description
CSD	Cumulative standard deviation
peak(positive)	Maximum value (positive) of the sensor data
peak(negative)	Maximum value (negative) of the sensor data
RMS	Root mean square
ACAbsArea	Area under absolute value of signal
ACAbsCV	Coefficient of variation of the absolute value of the signal
ACAbsMean	Means over absolute value of signal
ACEntropy	Entropy of the signa
ACIQR	Inter-quartile range of signal
ACKur	Kurtosis of the signal
ACQ1	Quartiles of the signal
ACQ3	Quartiles of the signal
ACRange	Range of the signal
ACSkew	Skewness of the signal
ACVar	Variance of the signal
DCArea	Area under signal
DCMean	Mean
DCPostureDist	Mean distances between axes
DCTotalMean	Mean over all axes or sensors
|AL|	Absolute value of AL
|∆AL|	Absolute value of the difference between ALx and ALy
|AR|	Absolute value of AR
|∆AR|	Absolute value of the difference between ALx and Aly
|∆MAV|	The absolute value of the difference between MAVx and MAVy
AJ	Average jerk between AL and AR
AL	The acceleration value of the maximum absolute acceleration point located on the left of the peak
AR	The acceleration value of the maximum absolute acceleration point located on the right of the peak
RAJ	The ratio of AJx to AJy
SAJ	The sign of RAJ
SDAL	Sign of ∆AL
SDAR	Sign of ∆AR
SRAJ	The sign of RAJ
meanPKT	Mean of the peak-to-peak time windows
meanPSD	Mean of the power spectral density
medianS	Median of the given signal
medianPKT	Median of the peak-to-peak time windows
medianPSD	Median of the power spectral density
stdPKT	Standard deviation of the peak-to-peak time windows
stdPSD	Standard deviation of the power spectral density
stdS	Standard deviation of the given signal
